# Supplementary material for: Time‐Quantile and Frequency Response of Green Growth to Energy Vulnerability, Energy Uncertainty, and Geopolitical Risks
Source: Glob Chall. 2024 Oct 13;8(12):2400225. doi: 10.1002/gch2.202400225 (PMC11637780; doi:10.1002/gch2.202400225)
Supplement: Supplementary file 1 — Supplemental Table 1 [file GCH2-8-2400225-s001.xlsx]

## Sheet: USA
Date	EUC	GPR	DGT	EEF	ENV	GRG
2000-01-01	30.897	1.74213	4.94435	6.96695e+06	88.9073	0.00200049
2000-02-01	34.1954	1.82854	4.95564	7.00797e+06	89.0178	0.00650286
2000-03-01	6.6603	1.32852	4.96703	7.04896e+06	89.1139	0.0107331
2000-04-01	8.45966	1.3808	4.97852	7.08992e+06	89.1955	0.0146911
2000-05-01	11.7631	2.02648	4.9901	7.13085e+06	89.2626	0.018377						ENV = Energy vulnerability = Energy Security Risk Index - IEA
2000-06-01	17.4875	1.70511	5.00178	7.17176e+06	89.3153	0.0217907						EUC = Energy Uncertainty
2000-07-01	17.3535	1.29053	5.01356	7.21265e+06	89.3535	0.0249322						GRG = Green Growth
2000-08-01	16.848	1.1213	5.02543	7.2535e+06	89.3772	0.0278016						DGT = Digitalization (ICT adoptions) OWID
2000-09-01	23.0426	1.50541	5.03741	7.29433e+06	89.3865	0.0303988						EEF = Energy efficinecy (GDP/Energy Used).
2000-10-01	21.7852	2.02775	5.04948	7.33513e+06	89.3813	0.0327239						GPR = Geopolitical Risks
2000-11-01	29.4212	1.24991	5.06165	7.3759e+06	89.3616	0.0347767
2000-12-01	12.1842	1.34693	5.07392	7.41665e+06	89.3274	0.0365574
2001-01-01	10.5893	1.32815	5.08628	7.45737e+06	89.2788	0.038066
2001-02-01	10.9398	1.16728	5.09875	7.49806e+06	89.2158	0.0393024
2001-03-01	26.8282	1.41282	5.11131	7.53873e+06	89.1382	0.0402666
2001-04-01	24.6047	1.32753	5.12396	7.57936e+06	89.0462	0.0409586
2001-05-01	16.0623	1.59586	5.13672	7.61998e+06	88.9397	0.0413785
2001-06-01	27.1751	1.7902	5.14957	7.66056e+06	88.8188	0.0415262
2001-07-01	19.1835	1.76942	5.16253	7.70112e+06	88.6834	0.0414018
2001-08-01	19.0696	1.62997	5.17557	7.74165e+06	88.5335	0.0410051
2001-09-01	30.9991	10.2574	5.18872	7.78215e+06	88.3691	0.0403364
2001-10-01	33.822	10.8536	5.20197	7.82263e+06	88.1903	0.0393954
2001-11-01	19.3153	7.60649	5.21531	7.86308e+06	87.997	0.0381823
2001-12-01	28.4525	6.3688	5.22875	7.9035e+06	87.7893	0.036697
2002-01-01	19.2268	4.62859	5.25257	7.94664e+06	87.3464	0.0206198
2002-02-01	19.165	3.70284	5.26577	7.98689e+06	87.1189	0.0191911
2002-03-01	25.0785	3.96775	5.27864	8.027e+06	86.8863	0.0180909
2002-04-01	19.3574	4.01699	5.29118	8.06697e+06	86.6484	0.0173195
2002-05-01	0.416078	4.13381	5.30338	8.10679e+06	86.4054	0.0168767
2002-06-01	1.42856	3.77171	5.31525	8.14648e+06	86.1571	0.0167625
2002-07-01	2.38672	3.12475	5.32679	8.18602e+06	85.9036	0.016977
2002-08-01	1.83049	3.03738	5.33799	8.22542e+06	85.645	0.0175202
2002-09-01	1.70645	3.87068	5.34886	8.26468e+06	85.3811	0.0183921
2002-10-01	1.72505	4.18805	5.3594	8.30379e+06	85.112	0.0195926
2002-11-01	59.2146	3.99442	5.3696	8.34276e+06	84.8377	0.0211217
2002-12-01	34.6367	4.09027	5.37947	8.38159e+06	84.5582	0.0229795
2003-01-01	28.2449	4.80017	5.36309	8.41792e+06	83.7217	0.0372296
2003-02-01	41.1333	4.92093	5.37338	8.45657e+06	83.455	0.0392385
2003-03-01	47.7326	8.51468	5.38442	8.49517e+06	83.2061	0.04107
2003-04-01	83.0181	7.36149	5.39622	8.53373e+06	82.9752	0.042724
2003-05-01	28.6372	4.54868	5.40877	8.57224e+06	82.7622	0.0442005
2003-06-01	27.2479	4.32184	5.42208	8.61072e+06	82.5672	0.0454995
2003-07-01	10.8562	4.03902	5.43613	8.64915e+06	82.3901	0.046621
2003-08-01	15.5204	3.83173	5.45095	8.68753e+06	82.231	0.0475649
2003-09-01	26.5324	3.53073	5.46651	8.72588e+06	82.0898	0.0483314
2003-10-01	25.7168	3.24523	5.48283	8.76418e+06	81.9665	0.0489204
2003-11-01	9.07567	3.27976	5.4999	8.80243e+06	81.8612	0.0493319
2003-12-01	11.3472	3.74878	5.51773	8.84065e+06	81.7738	0.0495658
2004-01-01	8.08343	3.37649	5.58714	8.84983e+06	82.5595	0.0461481
2004-02-01	6.56589	3.33383	5.60434	8.88917e+06	82.4721	0.0461728
2004-03-01	9.96429	3.63702	5.62017	8.92969e+06	82.3668	0.0461659
2004-04-01	4.37837	4.21487	5.63461	8.97138e+06	82.2435	0.0461272
2004-05-01	14.1743	3.5939	5.64768	9.01425e+06	82.1023	0.0460567
2004-06-01	13.032	4.30361	5.65936	9.05828e+06	81.9432	0.0459545
2004-07-01	6.55071	4.12713	5.66967	9.10349e+06	81.7661	0.0458206
2004-08-01	24.5655	4.10249	5.6786	9.14988e+06	81.5711	0.045655
2004-09-01	20.9646	4.43992	5.68615	9.19744e+06	81.3581	0.0454577
2004-10-01	22.6369	3.54586	5.69232	9.24617e+06	81.1272	0.0452286
2004-11-01	46.3414	3.7186	5.69711	9.29607e+06	80.8784	0.0449678
2004-12-01	22.9314	2.91343	5.70053	9.34715e+06	80.6116	0.0446752
2005-01-01	8.89048	2.74717	5.68841	9.48619e+06	79.7338	0.0450209
2005-02-01	7.61972	3.09956	5.68966	9.53597e+06	79.456	0.0446368
2005-03-01	24.5648	2.52331	5.69012	9.58328e+06	79.1852	0.0441928
2005-04-01	13.5409	2.60921	5.6898	9.62813e+06	78.9213	0.043689
2005-05-01	17.5601	2.82787	5.6887	9.6705e+06	78.6644	0.0431254
2005-06-01	29.7468	2.4255	5.68681	9.71041e+06	78.4144	0.042502
2005-07-01	40.6906	4.10074	5.68413	9.74785e+06	78.1713	0.0418187
2005-08-01	15.6637	3.09552	5.68067	9.78282e+06	77.9352	0.0410755
2005-09-01	58.1345	2.83557	5.67642	9.81533e+06	77.706	0.0402726
2005-10-01	10.5874	2.63213	5.67139	9.84536e+06	77.4838	0.0394097
2005-11-01	20.4054	2.31836	5.66558	9.87293e+06	77.2685	0.0384871
2005-12-01	32.7193	2.86072	5.65898	9.89802e+06	77.0602	0.0375046
2006-01-01	21.6344	2.72885	5.63855	9.81589e+06	76.5829	0.033327
2006-02-01	30.3393	2.6548	5.63093	9.84045e+06	76.4001	0.0323564
2006-03-01	19.483	2.79604	5.62307	9.86693e+06	76.2357	0.0314575
2006-04-01	36.5331	2.4344	5.61496	9.89534e+06	76.0899	0.0306303
2006-05-01	30.1437	2.64679	5.60663	9.92568e+06	75.9626	0.0298748
2006-06-01	28.6832	2.80101	5.59805	9.95794e+06	75.8538	0.0291911
2006-07-01	27.6773	3.58991	5.58923	9.99214e+06	75.7635	0.028579
2006-08-01	25.8102	3.48054	5.58018	1.00283e+07	75.6917	0.0280387
2006-09-01	20.4691	3.43024	5.57089	1.00663e+07	75.6385	0.02757
2006-10-01	15.4154	3.11654	5.56136	1.01063e+07	75.6038	0.0271731
2006-11-01	9.28178	2.51485	5.5516	1.01482e+07	75.5876	0.0268479
2006-12-01	20.1342	2.66925	5.54159	1.0192e+07	75.5899	0.0265944
2007-01-01	11.0164	3.15361	5.54384	1.02768e+07	76.4659	0.0295341
2007-02-01	14.7223	3.01029	5.53283	1.03228e+07	76.4693	0.0292931
2007-03-01	19.7567	2.54729	5.52107	1.03692e+07	76.4554	0.0289928
2007-04-01	27.6784	2.50675	5.50854	1.04158e+07	76.4242	0.0286332
2007-05-01	20.5631	2.92398	5.49524	1.04627e+07	76.3756	0.0282144
2007-06-01	40.565	3.09524	5.48119	1.05099e+07	76.3096	0.0277363
2007-07-01	17.9494	3.16397	5.46637	1.05574e+07	76.2263	0.027199
2007-08-01	30.9295	2.4035	5.4508	1.06052e+07	76.1256	0.0266024
2007-09-01	55.1253	2.97953	5.43446	1.06533e+07	76.0075	0.0259465
2007-10-01	38.0821	3.2279	5.41735	1.07016e+07	75.8721	0.0252314
2007-11-01	25.0352	2.54558	5.39949	1.07503e+07	75.7193	0.024457
2007-12-01	19.5225	2.79009	5.38086	1.07992e+07	75.5492	0.0236234
2008-01-01	26.0505	2.68923	5.33776	1.08109e+07	74.9065	0.0151497
2008-02-01	16.6105	2.69853	5.31861	1.0862e+07	74.7208	0.0145156
2008-03-01	12.1788	2.31819	5.29968	1.0915e+07	74.5367	0.0141403
2008-04-01	18.7755	2.29296	5.28099	1.09698e+07	74.3545	0.0140239
2008-05-01	15.998	2.1929	5.26253	1.10265e+07	74.1739	0.0141662
2008-06-01	21.9692	2.45909	5.2443	1.10851e+07	73.9951	0.0145674
2008-07-01	24.0874	2.77832	5.22631	1.11456e+07	73.818	0.0152274
2008-08-01	15.1194	2.53529	5.20855	1.12079e+07	73.6427	0.0161462
2008-09-01	28.8656	2.65511	5.19102	1.12721e+07	73.469	0.0173239
2008-10-01	35.6876	1.83544	5.17372	1.13381e+07	73.2972	0.0187603
2008-11-01	34.6782	2.27799	5.15666	1.1406e+07	73.127	0.0204556
2008-12-01	26.6046	2.54928	5.13983	1.14758e+07	72.9586	0.0224097
2009-01-01	22.395	2.14221	5.11569	1.15788e+07	72.8609	0.0383527
2009-02-01	28.8432	2.19899	5.09964	1.1651e+07	72.6931	0.0402483
2009-03-01	33.792	1.99761	5.08414	1.17238e+07	72.5241	0.0418267
2009-04-01	9.79727	2.41142	5.06919	1.17971e+07	72.354	0.0430877
2009-05-01	11.4501	2.71078	5.05478	1.1871e+07	72.1827	0.0440316
2009-06-01	16.1556	2.50699	5.04093	1.19454e+07	72.0102	0.0446581
2009-07-01	14.1185	2.39435	5.02762	1.20204e+07	71.8366	0.0449674
2009-08-01	10.8821	2.10679	5.01487	1.2096e+07	71.6618	0.0449594
2009-09-01	10.1755	2.6164	5.00266	1.21721e+07	71.4859	0.0446341
2009-10-01	14.8124	2.78033	4.991	1.22488e+07	71.3088	0.0439915
2009-11-01	14.6656	2.32208	4.97989	1.2326e+07	71.1306	0.0430317
2009-12-01	15.0306	2.96814	4.96933	1.24038e+07	70.9512	0.0417546
2010-01-01	10.5528	2.8074	4.99585	1.25572e+07	70.6603	0.0262937
2010-02-01	24.1911	2.47288	4.98486	1.26329e+07	70.4832	0.0249638
2010-03-01	15.0961	2.10699	4.97288	1.27061e+07	70.3096	0.0238986
2010-04-01	16.7111	2.54777	4.95991	1.27766e+07	70.1395	0.0230978
2010-05-01	16.5848	2.93927	4.94596	1.28446e+07	69.9728	0.0225616
2010-06-01	25.4831	3.26507	4.93103	1.29099e+07	69.8096	0.02229
2010-07-01	21.1576	2.31746	4.91512	1.29727e+07	69.6499	0.0222829
2010-08-01	23.9773	2.58826	4.89822	1.30329e+07	69.4936	0.0225403
2010-09-01	9.97637	2.21767	4.88033	1.30905e+07	69.3409	0.0230623
2010-10-01	15.6971	2.01143	4.86146	1.31455e+07	69.1916	0.0238488
2010-11-01	4.61221	2.87445	4.84161	1.31979e+07	69.0457	0.0248999
2010-12-01	6.72652	2.79158	4.82078	1.32477e+07	68.9034	0.0262155
2011-01-01	12.2295	2.29723	4.78097	1.32017e+07	68.8196	0.0372019
2011-02-01	14.4592	2.41761	4.75892	1.32502e+07	68.6819	0.038652
2011-03-01	17.2468	3.51476	4.73664	1.33e+07	68.5453	0.0399719
2011-04-01	13.1755	2.62849	4.71414	1.33512e+07	68.4099	0.0411617
2011-05-01	17.7882	3.16973	4.6914	1.34037e+07	68.2757	0.0422213
2011-06-01	11.065	2.7434	4.66843	1.34575e+07	68.1426	0.0431509
2011-07-01	20.5351	2.32695	4.64524	1.35126e+07	68.0106	0.0439503
2011-08-01	8.26152	2.47047	4.62181	1.35691e+07	67.8798	0.0446196
2011-09-01	16.7917	2.4396	4.59815	1.36268e+07	67.7502	0.0451588
2011-10-01	26.8328	2.20115	4.57427	1.36859e+07	67.6217	0.0455678
2011-11-01	15.4023	2.52208	4.55016	1.37463e+07	67.4944	0.0458467
2011-12-01	18.9456	2.5767	4.52581	1.3808e+07	67.3682	0.0459956
2012-01-01	17.7844	2.39334	4.43434	1.39321e+07	66.9674	0.0453191
2012-02-01	9.85516	2.60264	4.41234	1.39939e+07	66.8551	0.0452368
2012-03-01	13.4901	2.62685	4.39293	1.40545e+07	66.7556	0.0450536
2012-04-01	23.2091	2.67857	4.37609	1.41138e+07	66.6688	0.0447694
2012-05-01	5.47494	2.42753	4.36183	1.41718e+07	66.5947	0.0443842
2012-06-01	27.7186	2.05944	4.35014	1.42286e+07	66.5334	0.0438981
2012-07-01	50.0536	2.36106	4.34104	1.42842e+07	66.4848	0.0433111
2012-08-01	42.5343	2.30244	4.33451	1.43385e+07	66.4489	0.0426231
2012-09-01	28.9818	2.10396	4.33056	1.43916e+07	66.4257	0.0418341
2012-10-01	16.2705	2.37088	4.32919	1.44434e+07	66.4153	0.0409442
2012-11-01	49.5728	2.31824	4.33039	1.4494e+07	66.4176	0.0399533
2012-12-01	38.1979	2.27534	4.33418	1.45433e+07	66.4327	0.0388614
2013-01-01	37.9401	2.45328	4.46553	1.46223e+07	67.1087	0.0311179
2013-02-01	39.8868	2.55096	4.46923	1.46679e+07	67.122	0.0300991
2013-03-01	38.6324	1.93295	4.47026	1.47109e+07	67.1209	0.0292541
2013-04-01	34.5828	2.7318	4.46862	1.47514e+07	67.1052	0.028583
2013-05-01	16.3182	2.53702	4.46431	1.47893e+07	67.0751	0.0280858
2013-06-01	8.63801	2.52226	4.45734	1.48247e+07	67.0306	0.0277625
2013-07-01	17.7022	2.03076	4.4477	1.48575e+07	66.9715	0.027613
2013-08-01	19.2204	2.44652	4.4354	1.48878e+07	66.8981	0.0276375
2013-09-01	15.2155	3.01564	4.42043	1.49156e+07	66.8101	0.0278359
2013-10-01	34.0134	2.28982	4.40279	1.49408e+07	66.7077	0.0282082
2013-11-01	14.6021	2.42105	4.38248	1.49635e+07	66.5908	0.0287544
2013-12-01	21.7812	2.4364	4.35951	1.49836e+07	66.4594	0.0294745
2014-01-01	37.0039	2.51364	4.23954	1.48393e+07	65.6653	0.0371987
2014-02-01	38.0932	2.20188	4.21519	1.48612e+07	65.5322	0.03798
2014-03-01	30.2354	3.23668	4.19214	1.48872e+07	65.4118	0.0386486
2014-04-01	17.7251	2.66683	4.17037	1.49176e+07	65.3042	0.0392045
2014-05-01	33.0517	2.51279	4.1499	1.49522e+07	65.2093	0.0396478
2014-06-01	24.5539	2.8503	4.13072	1.4991e+07	65.1271	0.0399784
2014-07-01	18.5235	3.59202	4.11283	1.50341e+07	65.0577	0.0401962
2014-08-01	29.6378	3.19884	4.09623	1.50815e+07	65.001	0.0403014
2014-09-01	16.1203	3.62484	4.08093	1.51331e+07	64.957	0.040294
2014-10-01	11.5541	2.39293	4.06691	1.51889e+07	64.9257	0.0401738
2014-11-01	33.8827	2.41079	4.05419	1.52491e+07	64.9072	0.0399409
2014-12-01	49.9404	2.43069	4.04275	1.53134e+07	64.9014	0.0395954
2015-01-01	73.2898	3.18751	4.07677	1.54106e+07	65.1566	0.0367155
2015-02-01	63.1264	3.37252	4.06607	1.54823e+07	65.1659	0.0362462
2015-03-01	37.0024	3.34387	4.0548	1.5557e+07	65.1775	0.0357658
2015-04-01	27.4825	3.1746	4.04298	1.56347e+07	65.1914	0.0352744
2015-05-01	31.5842	2.29985	4.03059	1.57155e+07	65.2076	0.0347719
2015-06-01	35.5829	2.68517	4.01764	1.57994e+07	65.2261	0.0342583
2015-07-01	21.6587	3.35262	4.00413	1.58863e+07	65.2469	0.0337336
2015-08-01	40.9696	2.90234	3.99006	1.59763e+07	65.2701	0.0331979
2015-09-01	32.7105	3.32671	3.97543	1.60693e+07	65.2955	0.0326511
2015-10-01	43.8413	3.14404	3.96023	1.61654e+07	65.3233	0.0320932
2015-11-01	28.0805	4.14038	3.94448	1.62645e+07	65.3534	0.0315243
2015-12-01	26.5286	4.61056	3.92816	1.63667e+07	65.3858	0.0309442
2016-01-01	32.3343	3.39556	3.89048	1.67039e+07	65.6826	0.0266134
2016-02-01	38.8354	2.99857	3.87391	1.68024e+07	65.7086	0.0261681
2016-03-01	8.45025	3.27759	3.85766	1.68943e+07	65.726	0.0258687
2016-04-01	21.2373	3.05161	3.84172	1.69795e+07	65.7347	0.0257152
2016-05-01	34.758	2.70464	3.82608	1.7058e+07	65.7347	0.0257074
2016-06-01	24.1001	2.57038	3.81076	1.71298e+07	65.726	0.0258455
2016-07-01	44.5328	3.16465	3.79576	1.71949e+07	65.7086	0.0261295
2016-08-01	39.757	2.76909	3.78106	1.72534e+07	65.6826	0.0265593
2016-09-01	25.9484	3.30742	3.76667	1.73051e+07	65.6479	0.0271349
2016-10-01	25.5972	2.70783	3.7526	1.73502e+07	65.6045	0.0278564
2016-11-01	54.0708	2.52077	3.73884	1.73886e+07	65.5524	0.0287237
2016-12-01	43.4109	3.04626	3.72539	1.74203e+07	65.4916	0.0297368
2017-01-01	60.8334	3.1039	3.72189	1.7221e+07	65.298	0.0393886
2017-02-01	39.8381	3.54757	3.70865	1.72487e+07	65.2251	0.0403371
2017-03-01	43.6393	2.86462	3.69533	1.72792e+07	65.1487	0.0410751
2017-04-01	41.2824	3.30409	3.68191	1.73125e+07	65.0689	0.0416026
2017-05-01	18.3957	2.83302	3.6684	1.73484e+07	64.9855	0.0419195
2017-06-01	22.5163	3.77283	3.6548	1.73871e+07	64.8987	0.042026
2017-07-01	16.6422	3.12067	3.64111	1.74286e+07	64.8084	0.041922
2017-08-01	18.1334	3.86309	3.62732	1.74727e+07	64.7147	0.0416074
2017-09-01	12.8987	3.40052	3.61344	1.75196e+07	64.6175	0.0410824
2017-10-01	15.7915	2.7452	3.59947	1.75693e+07	64.5168	0.0403469
2017-11-01	16.6614	2.18509	3.5854	1.76216e+07	64.4126	0.0394008
2017-12-01	19.8813	2.28098	3.57124	1.76767e+07	64.305	0.0382443
2018-01-01	8.11579	2.4563	3.55152	1.77474e+07	63.7249	0.0267525
2018-02-01	21.2313	2.08461	3.5374	1.78074e+07	63.63	0.0255997
2018-03-01	8.13	2.7327	3.52343	1.78696e+07	63.5513	0.0246613
2018-04-01	10.7755	2.75613	3.50959	1.7934e+07	63.4888	0.0239372
2018-05-01	12.4508	2.99273	3.49588	1.80006e+07	63.4425	0.0234274
2018-06-01	19.3378	2.77146	3.48231	1.80694e+07	63.4124	0.0231319
2018-07-01	15.944	2.47525	3.46888	1.81404e+07	63.3985	0.0230507
2018-08-01	25.9701	2.66968	3.45559	1.82136e+07	63.4008	0.0231839
2018-09-01	29.4139	1.86698	3.44243	1.8289e+07	63.4194	0.0235313
2018-10-01	20.0165	2.15376	3.42941	1.83666e+07	63.4541	0.0240931
2018-11-01	16.0133	1.87391	3.41653	1.84464e+07	63.505	0.0248691
2018-12-01	24.1529	2.30222	3.40379	1.85284e+07	63.5721	0.0258595
2019-01-01	21.5968	2.36546	3.38926	1.87179e+07	63.5176	0.0360459
2019-02-01	70.9208	2.71686	3.37686	1.87998e+07	63.6229	0.0370881
2019-03-01	30.3822	2.29835	3.36469	1.88796e+07	63.7502	0.0379677
2019-04-01	17.1964	2.16656	3.35273	1.89571e+07	63.8995	0.0386848
2019-05-01	44.9638	2.74586	3.34099	1.90323e+07	64.0708	0.0392393
2019-06-01	33.3901	2.6276	3.32947	1.91054e+07	64.2641	0.0396313
2019-07-01	25.2682	2.54104	3.31817	1.91762e+07	64.4794	0.0398607
2019-08-01	27.1328	3.37942	3.30708	1.92448e+07	64.7166	0.0399276
2019-09-01	26.2101	2.40911	3.29621	1.93112e+07	64.9759	0.039832
2019-10-01	53.7224	2.59983	3.28556	1.93753e+07	65.2571	0.0395738
2019-11-01	36.4708	2.32772	3.27513	1.94373e+07	65.5604	0.039153
2019-12-01	46.3923	1.82714	3.26491	1.9497e+07	65.8856	0.0385698
2020-01-01	51.3664	3.77062	3.25923	1.94642e+07	67.8465	0.0326354
2020-02-01	54.5287	2.2675	3.24927	1.95232e+07	68.1481	0.0319447
2020-03-01	39.6324	2.84596	3.23934	1.95838e+07	68.4038	0.0313092
2020-04-01	51.7184	2.40617	3.22945	1.9646e+07	68.6139	0.0307289
2020-05-01	55.9386	2.70388	3.21959	1.97097e+07	68.7783	0.0302037
2020-06-01	45.8431	2.33981	3.20978	1.9775e+07	68.8969	0.0297337
2020-07-01	17.8738	2.21533	3.2	1.98418e+07	68.9698	0.0293189
2020-08-01	25.6664	1.98515	3.19025	1.99103e+07	68.997	0.0289592
2020-09-01	19.9123	2.14765	3.18054	1.99802e+07	68.9785	0.0286546
2020-10-01	33.0487	1.96023	3.17087	2.00518e+07	68.9143	0.0284053
2020-11-01	15.4847	1.81981	3.16124	2.01249e+07	68.8043	0.0282111
2020-12-01	10.8436	2.0263	3.15164	2.01995e+07	68.6486	0.028072
2021-01-01	18.698	2.2235	3.14905	2.03814e+07	67.0128	0.0297981
2021-02-01	21.0725	1.87022	3.13923	2.04548e+07	66.8259	0.0296934
2021-03-01	14.086	1.94391	3.12916	2.05253e+07	66.6535	0.029568
2021-04-01	19.0953	2.13288	3.11882	2.05929e+07	66.4955	0.0294217
2021-05-01	11.5311	2.52263	3.10824	2.06577e+07	66.3519	0.0292547
2021-06-01	19.2005	2.12867	3.09739	2.07195e+07	66.2229	0.0290669
2021-07-01	20.7943	1.67563	3.08629	2.07785e+07	66.1083	0.0288584
2021-08-01	14.684	2.13066	3.07493	2.08347e+07	66.0082	0.028629
2021-09-01	9.26252	2.32919	3.06331	2.0888e+07	65.9226	0.0283789
2021-10-01	8.74009	1.92936	3.05144	2.09384e+07	65.8514	0.028108
2021-11-01	24.321	1.90028	3.03932	2.09859e+07	65.7947	0.0278163
2021-12-01	23.9753	2.502	3.02693	2.10305e+07	65.7524	0.0275039
2022-01-01	9.60659	3.06975	3.01429	2.10723e+07	65.7246	0.0271706
2022-02-01	20.2747	4.33142	3.00139	2.11113e+07	65.7113	0.0268166
2022-03-01	52.1775	6.00664	2.98824	2.11473e+07	65.7125	0.0264418
2022-04-01	35.9262	4.52576	2.97483	2.11805e+07	65.7281	0.0260462
2022-05-01	21.6865	3.56347	2.96116	2.12108e+07	65.7582	0.0256299
2022-06-01	12.6594	3.56481	2.94724	2.12382e+07	65.8028	0.0251927
2022-07-01	18.271	3.47744	2.93306	2.12628e+07	65.8618	0.0247348
2022-08-01	17.878	4.29096	2.91862	2.12845e+07	65.9353	0.0242561
2022-09-01	21.7603	4.02925	2.90393	2.13033e+07	66.0232	0.0237566
2022-10-01	20.2805	4.6434	2.88898	2.13193e+07	66.1257	0.0232364

## Sheet: China
Date	EUC	GPR	DGT	EEF	ENV	GRG
2000-01-01	35.0547	0.264933	0.237069	7.61044e+06	115.936	0.0311163
2000-02-01	32.0835	0.26365	0.244452	7.70604e+06	116.707	0.0312967
2000-03-01	21.0629	0.360928	0.251877	7.79996e+06	117.45	0.0314605
2000-04-01	24.6846	0.207952	0.259347	7.89222e+06	118.166	0.0316077
2000-05-01	14.9399	0.387534	0.266859	7.98281e+06	118.853	0.0317383
2000-06-01	17.7919	0.477759	0.274415	8.07174e+06	119.513	0.0318523
2000-07-01	8.15448	0.395225	0.282014	8.15899e+06	120.145	0.0319497
2000-08-01	25.0203	0.211715	0.289657	8.24458e+06	120.749	0.0320305
2000-09-01	8.68432	0.378243	0.297343	8.32851e+06	121.325	0.0320947
2000-10-01	12.9836	0.206332	0.305073	8.41076e+06	121.874	0.0321423
2000-11-01	22.5186	0.142205	0.312846	8.49135e+06	122.395	0.0321733
2000-12-01	8.70095	0.171286	0.320662	8.57028e+06	122.888	0.0321876
2001-01-01	33.4754	0.293513	0.328522	8.64753e+06	123.353	0.0321854
2001-02-01	38.5445	0.257607	0.336425	8.72312e+06	123.791	0.0321665
2001-03-01	16.7493	0.273913	0.344372	8.79704e+06	124.2	0.0321311
2001-04-01	2.23956	0.381476	0.352362	8.8693e+06	124.582	0.0320791
2001-05-01	16.026	0.347248	0.360395	8.93988e+06	124.936	0.0320104
2001-06-01	7.37333	0.282663	0.368472	9.0088e+06	125.263	0.0319251
2001-07-01	5.33501	0.314564	0.376592	9.07606e+06	125.561	0.0318233
2001-08-01	20.4693	0.193125	0.384756	9.14164e+06	125.832	0.0317048
2001-09-01	4.68886	0.688314	0.392963	9.20556e+06	126.075	0.0315697
2001-10-01	5.20697	0.504166	0.401213	9.26782e+06	126.291	0.031418
2001-11-01	12.5685	0.35497	0.409507	9.3284e+06	126.478	0.0312497
2001-12-01	7.08432	0.401363	0.417844	9.38732e+06	126.638	0.0310648
2002-01-01	6.3532	0.321015	0.425544	9.46353e+06	127.266	0.0286659
2002-02-01	14.3923	0.335204	0.433996	9.51832e+06	127.35	0.02854
2002-03-01	0	0.282905	0.442521	9.57064e+06	127.384	0.0284897
2002-04-01	0.496316	0.146775	0.451118	9.62051e+06	127.37	0.028515
2002-05-01	0.684847	0.235797	0.459786	9.66791e+06	127.308	0.0286158
2002-06-01	0	0.160661	0.468527	9.71285e+06	127.197	0.0287923
2002-07-01	0.445374	0.137976	0.477339	9.75533e+06	127.037	0.0290444
2002-08-01	0	0.217531	0.486224	9.79534e+06	126.829	0.0293721
2002-09-01	11.3446	0.375066	0.49518	9.8329e+06	126.572	0.0297753
2002-10-01	3.26969	0.568576	0.504208	9.86799e+06	126.266	0.0302542
2002-11-01	5.65378	0.279022	0.513309	9.90062e+06	125.912	0.0308087
2002-12-01	7.44888	0.415708	0.522481	9.93078e+06	125.509	0.0314387
2003-01-01	1.15925	0.746215	0.529069	9.8288e+06	123.334	0.0350027
2003-02-01	8.15061	0.698603	0.538497	9.85949e+06	122.906	0.035664
2003-03-01	6.86257	0.766911	0.548108	9.89315e+06	122.502	0.036281
2003-04-01	57.8723	0.854521	0.557903	9.92979e+06	122.122	0.0368537
2003-05-01	6.51582	0.411581	0.567881	9.96941e+06	121.766	0.037382
2003-06-01	15.0103	0.437286	0.578042	1.0012e+07	121.433	0.037866
2003-07-01	9.44678	0.358177	0.588388	1.00576e+07	121.124	0.0383056
2003-08-01	7.82187	0.389792	0.598916	1.01061e+07	120.838	0.0387009
2003-09-01	8.00047	0.3054	0.609628	1.01577e+07	120.577	0.0390519
2003-10-01	5.24302	0.294413	0.620524	1.02122e+07	120.339	0.0393585
2003-11-01	9.07351	0.225438	0.631602	1.02697e+07	120.125	0.0396208
2003-12-01	7.85629	0.450755	0.642865	1.03302e+07	119.935	0.0398388
2004-01-01	3.92568	0.375166	0.642832	1.04949e+07	121.464	0.0387798
2004-02-01	9.11727	0.331907	0.654943	1.05571e+07	121.25	0.0389608
2004-03-01	4.91804	0.217786	0.667719	1.0618e+07	120.989	0.0391492
2004-04-01	3.71853	0.464225	0.68116	1.06776e+07	120.68	0.039345
2004-05-01	5.37142	0.332634	0.695266	1.0736e+07	120.323	0.0395482
2004-06-01	6.68132	0.402277	0.710037	1.07931e+07	119.919	0.0397588
2004-07-01	13.4608	0.286188	0.725474	1.08489e+07	119.468	0.0399768
2004-08-01	8.57291	0.165539	0.741575	1.09035e+07	118.969	0.0402021
2004-09-01	14.4603	0.407599	0.758342	1.09568e+07	118.423	0.0404349
2004-10-01	5.21567	0.334129	0.775773	1.10088e+07	117.829	0.040675
2004-11-01	8.70453	0.356682	0.79387	1.10595e+07	117.188	0.0409225
2004-12-01	2.69559	0.286814	0.812632	1.1109e+07	116.499	0.0411774
2005-01-01	4.0768	0.315851	0.849054	1.1195e+07	112.742	0.0421262
2005-02-01	11.5225	0.524421	0.868432	1.12404e+07	112.086	0.0423671
2005-03-01	2.47607	0.413542	0.887763	1.12829e+07	111.508	0.0425865
2005-04-01	2.52817	0.28827	0.907046	1.13225e+07	111.01	0.0427846
2005-05-01	7.80802	0.360698	0.926281	1.13593e+07	110.591	0.0429612
2005-06-01	4.87868	0.36974	0.945468	1.13932e+07	110.251	0.0431164
2005-07-01	20.3199	0.609167	0.964607	1.14242e+07	109.991	0.0432502
2005-08-01	21.9156	0.374269	0.983698	1.14524e+07	109.81	0.0433625
2005-09-01	10.3774	0.3776	1.00274	1.14777e+07	109.708	0.0434535
2005-10-01	13.3227	0.259013	1.02174	1.15002e+07	109.685	0.043523
2005-11-01	26.2355	0.393969	1.04068	1.15198e+07	109.742	0.0435711
2005-12-01	14.6454	0.187588	1.05958	1.15366e+07	109.878	0.0435978
2006-01-01	14.1096	0.657646	1.07953	1.15572e+07	110.534	0.044198
2006-02-01	25.3806	0.352903	1.09828	1.15679e+07	110.81	0.0441569
2006-03-01	16.3684	0.577993	1.11695	1.15755e+07	111.147	0.0440694
2006-04-01	8.89289	0.477779	1.13552	1.158e+07	111.545	0.0439356
2006-05-01	18.1226	0.616063	1.15399	1.15813e+07	112.003	0.0437553
2006-06-01	18.124	0.544855	1.17237	1.15795e+07	112.522	0.0435287
2006-07-01	5.10905	0.67659	1.19066	1.15746e+07	113.102	0.0432557
2006-08-01	21.0118	0.388488	1.20886	1.15665e+07	113.743	0.0429364
2006-09-01	7.12877	0.461467	1.22696	1.15552e+07	114.444	0.0425706
2006-10-01	7.54179	0.98032	1.24496	1.15408e+07	115.206	0.0421585
2006-11-01	11.6036	0.431999	1.26287	1.15233e+07	116.029	0.0417
2006-12-01	9.02944	0.433269	1.28069	1.15026e+07	116.913	0.0411951
2007-01-01	9.21891	0.399092	1.28088	1.13329e+07	122.078	0.0400787
2007-02-01	18.4908	0.585333	1.29925	1.1312e+07	122.906	0.0395048
2007-03-01	12.2386	0.437109	1.31825	1.12942e+07	123.618	0.0389082
2007-04-01	13.9706	0.388251	1.3379	1.12793e+07	124.213	0.038289
2007-05-01	18.8728	0.360624	1.3582	1.12674e+07	124.692	0.0376471
2007-06-01	8.0281	0.37037	1.37913	1.12585e+07	125.055	0.0369825
2007-07-01	7.98004	0.288404	1.40071	1.12526e+07	125.302	0.0362953
2007-08-01	22.0789	0.214883	1.42293	1.12497e+07	125.432	0.0355854
2007-09-01	27.778	0.552988	1.44579	1.12497e+07	125.446	0.0348528
2007-10-01	13.7956	0.512237	1.46929	1.12527e+07	125.343	0.0340976
2007-11-01	17.4607	0.386997	1.49344	1.12587e+07	125.125	0.0333197
2007-12-01	23.6544	0.347675	1.51822	1.12677e+07	124.79	0.0325191
2008-01-01	13.9043	0.32057	1.55906	1.13075e+07	121.525	0.0259181
2008-02-01	12.475	0.299836	1.58448	1.13212e+07	121.075	0.0253146
2008-03-01	7.66436	0.326264	1.6099	1.13368e+07	120.627	0.0249309
2008-04-01	13.291	0.26976	1.63532	1.13542e+07	120.181	0.0247669
2008-05-01	9.71417	0.472455	1.66073	1.13735e+07	119.736	0.0248228
2008-06-01	12.9846	0.302658	1.68614	1.13945e+07	119.294	0.0250984
2008-07-01	12.819	0.551791	1.71154	1.14174e+07	118.853	0.0255937
2008-08-01	6.84897	0.395577	1.73694	1.14421e+07	118.413	0.0263088
2008-09-01	9.04823	0.414861	1.76234	1.14686e+07	117.976	0.0272437
2008-10-01	9.16811	0.253165	1.78773	1.14969e+07	117.54	0.0283983
2008-11-01	16.1333	0.279923	1.81311	1.1527e+07	117.106	0.0297727
2008-12-01	28.2594	0.258025	1.83849	1.1559e+07	116.674	0.0313668
2009-01-01	18.9578	0.26149	1.87533	1.14971e+07	114.795	0.0463003
2009-02-01	20.4743	0.355718	1.90022	1.15367e+07	114.427	0.0477835
2009-03-01	5.59683	0.24846	1.92463	1.15821e+07	114.122	0.048936
2009-04-01	9.30407	0.444209	1.94855	1.16334e+07	113.878	0.0497578
2009-05-01	5.85247	0.329829	1.97198	1.16905e+07	113.698	0.0502488
2009-06-01	7.4436	0.470062	1.99494	1.17534e+07	113.58	0.0504092
2009-07-01	19.9836	0.452389	2.0174	1.18221e+07	113.524	0.0502389
2009-08-01	11.3051	0.378999	2.03939	1.18966e+07	113.531	0.0497379
2009-09-01	10.186	0.619393	2.06088	1.1977e+07	113.601	0.0489061
2009-10-01	11.1642	0.459982	2.0819	1.20632e+07	113.733	0.0477437
2009-11-01	13.6477	0.376263	2.10242	1.21552e+07	113.927	0.0462505
2009-12-01	15.02	0.436491	2.12247	1.22531e+07	114.184	0.0444267
2010-01-01	7.53438	0.4679	2.1534	1.22807e+07	117.552	0.0267291
2010-02-01	15.0781	0.583226	2.172	1.23934e+07	117.806	0.024896
2010-03-01	13.6153	0.393013	2.18963	1.25151e+07	117.994	0.0233843
2010-04-01	16.2932	0.625768	2.2063	1.26459e+07	118.118	0.0221941
2010-05-01	15.3099	0.669981	2.22201	1.27856e+07	118.175	0.0213253
2010-06-01	16.0342	0.443686	2.23675	1.29344e+07	118.168	0.020778
2010-07-01	19.0756	0.244556	2.25053	1.30922e+07	118.095	0.0205521
2010-08-01	17.0857	0.393607	2.26335	1.3259e+07	117.957	0.0206476
2010-09-01	20.841	0.375299	2.27521	1.34348e+07	117.753	0.0210646
2010-10-01	4.85318	0.328181	2.2861	1.36196e+07	117.484	0.0218031
2010-11-01	9.031	0.700796	2.29604	1.38135e+07	117.149	0.022863
2010-12-01	6.23016	0.55595	2.305	1.40164e+07	116.75	0.0242443
2011-01-01	2.39035	0.480544	2.31068	1.42079e+07	114.643	0.0376087
2011-02-01	4.79432	0.369004	2.31782	1.44296e+07	114.181	0.0391437
2011-03-01	7.73444	0.440723	2.3241	1.46613e+07	113.723	0.0405107
2011-04-01	6.23866	0.26989	2.32951	1.49028e+07	113.268	0.04171
2011-05-01	3.07028	0.238582	2.33406	1.51542e+07	112.817	0.0427413
2011-06-01	15.9716	0.37357	2.33774	1.54154e+07	112.369	0.0436048
2011-07-01	4.45945	0.352568	2.34056	1.56865e+07	111.924	0.0443005
2011-08-01	8.30854	0.373584	2.34251	1.59675e+07	111.483	0.0448283
2011-09-01	3.78543	0.281492	2.3436	1.62584e+07	111.046	0.0451883
2011-10-01	8.87785	0.374663	2.34383	1.65592e+07	110.612	0.0453804
2011-11-01	4.49448	0.534635	2.34319	1.68698e+07	110.181	0.0454046
2011-12-01	8.72103	0.599233	2.34168	1.71903e+07	109.754	0.045261
2012-01-01	12.2259	0.693722	2.34269	1.81821e+07	107.91	0.0424254
2012-02-01	11.6804	0.83089	2.33931	1.84946e+07	107.549	0.042052
2012-03-01	16.159	0.673552	2.33493	1.87892e+07	107.252	0.0416166
2012-04-01	9.50632	0.916353	2.32954	1.9066e+07	107.017	0.0411193
2012-05-01	32.7262	0.577422	2.32315	1.93248e+07	106.846	0.0405601
2012-06-01	23.7806	0.554939	2.31575	1.95658e+07	106.738	0.0399389
2012-07-01	53.2818	0.556968	2.30734	1.97888e+07	106.693	0.0392558
2012-08-01	19.4052	0.451232	2.29792	1.9994e+07	106.711	0.0385107
2012-09-01	17.0219	0.393789	2.2875	2.01814e+07	106.792	0.0377037
2012-10-01	26.5551	0.356189	2.27607	2.03508e+07	106.936	0.0368347
2012-11-01	37.211	0.326513	2.26364	2.05023e+07	107.143	0.0359038
2012-12-01	22.2891	0.298782	2.2502	2.0636e+07	107.413	0.034911
2013-01-01	29.4386	0.458558	2.21286	2.01294e+07	111.691	0.0292198
2013-02-01	19.09	0.524838	2.19837	2.02534e+07	111.922	0.0282975
2013-03-01	29.8093	0.382221	2.18383	2.03857e+07	112.051	0.0275079
2013-04-01	14.8584	0.578771	2.16924	2.05262e+07	112.077	0.0268509
2013-05-01	26.2182	0.326655	2.15461	2.06749e+07	112	0.0263264
2013-06-01	25.5328	0.456517	2.13994	2.08318e+07	111.821	0.0259346
2013-07-01	16.0034	0.396539	2.12521	2.0997e+07	111.54	0.0256753
2013-08-01	14.3966	0.295473	2.11045	2.11704e+07	111.157	0.0255486
2013-09-01	50.0345	0.483853	2.09563	2.13521e+07	110.67	0.0255546
2013-10-01	17.4037	0.442478	2.08077	2.1542e+07	110.082	0.0256931
2013-11-01	20.0019	0.643275	2.06587	2.17401e+07	109.391	0.0259642
2013-12-01	18.1762	0.41801	2.05092	2.19464e+07	108.598	0.0263678
2014-01-01	22.2074	0.284562	2.02701	2.21684e+07	105.054	0.0289364
2014-02-01	34.2341	0.408214	2.01234	2.23909e+07	104.166	0.02952
2014-03-01	12.0539	0.74174	1.998	2.26213e+07	103.288	0.0301509
2014-04-01	28.7003	0.398214	1.98399	2.28596e+07	102.418	0.0308291
2014-05-01	30.6594	0.477544	1.9703	2.31059e+07	101.557	0.0315547
2014-06-01	24.0596	0.263473	1.95694	2.33601e+07	100.705	0.0323275
2014-07-01	36.3963	0.516579	1.94392	2.36222e+07	99.8608	0.0331477
2014-08-01	15.9576	0.254453	1.93121	2.38922e+07	99.0258	0.0340152
2014-09-01	12.8576	0.382821	1.91884	2.41702e+07	98.1994	0.03493
2014-10-01	27.1563	0.246002	1.9068	2.4456e+07	97.3817	0.0358921
2014-11-01	21.1151	0.465449	1.89508	2.47498e+07	96.5726	0.0369016
2014-12-01	21.7729	0.278516	1.88369	2.50515e+07	95.7723	0.0379583
2015-01-01	30.7426	0.335527	1.86988	2.57462e+07	94.4151	0.0460326
2015-02-01	34.2353	0.447803	1.85926	2.60476e+07	93.6559	0.0468915
2015-03-01	30.5421	0.559339	1.84909	2.63408e+07	92.929	0.0475053
2015-04-01	24.156	0.466112	1.83936	2.66257e+07	92.2346	0.047874
2015-05-01	22.4332	0.335654	1.83007	2.69024e+07	91.5725	0.0479975
2015-06-01	24.5262	0.389156	1.82123	2.71709e+07	90.9429	0.0478759
2015-07-01	23.3939	0.815146	1.81283	2.74311e+07	90.3457	0.0475091
2015-08-01	14.5667	0.536451	1.80487	2.76831e+07	89.7809	0.0468972
2015-09-01	14.4978	0.530152	1.79736	2.79269e+07	89.2485	0.0460402
2015-10-01	18.8516	0.329028	1.79029	2.81624e+07	88.7485	0.044938
2015-11-01	16.1587	0.591483	1.78367	2.83897e+07	88.2809	0.0435907
2015-12-01	13.1007	0.518347	1.77749	2.86088e+07	87.8457	0.0419982
2016-01-01	23.816	0.568182	1.77996	2.86057e+07	88.2704	0.0303963
2016-02-01	24.0623	0.545194	1.77432	2.88173e+07	87.8654	0.0287232
2016-03-01	10.9621	0.508361	1.76878	2.90296e+07	87.4579	0.0272147
2016-04-01	15.6228	0.379693	1.76334	2.92426e+07	87.0482	0.0258708
2016-05-01	13.2391	0.529479	1.758	2.94564e+07	86.6362	0.0246914
2016-06-01	37.3504	0.305998	1.75276	2.9671e+07	86.2218	0.0236766
2016-07-01	41.5172	0.390353	1.74762	2.98863e+07	85.8052	0.0228263
2016-08-01	13.7152	0.297752	1.74257	3.01023e+07	85.3862	0.0221406
2016-09-01	11.4439	0.734982	1.73763	3.03191e+07	84.9649	0.0216194
2016-10-01	8.48794	0.257243	1.73278	3.05366e+07	84.5413	0.0212628
2016-11-01	9.82785	0.458321	1.72804	3.07548e+07	84.1154	0.0210707
2016-12-01	22.1494	0.597865	1.72339	3.09738e+07	83.6871	0.0210432
2017-01-01	17.8346	0.688312	1.72531	3.12507e+07	82.8014	0.0249019
2017-02-01	11.673	0.846074	1.72059	3.14688e+07	82.3876	0.0250473
2017-03-01	8.32114	0.758666	1.71569	3.16852e+07	81.9906	0.0252012
2017-04-01	16.4386	1.02824	1.71063	3.19e+07	81.6104	0.0253634
2017-05-01	7.18999	0.694634	1.70539	3.21131e+07	81.247	0.0255341
2017-06-01	15.1306	0.577336	1.69998	3.23246e+07	80.9004	0.0257132
2017-07-01	22.8399	0.943135	1.6944	3.25344e+07	80.5705	0.0259006
2017-08-01	17.3932	1.20721	1.68865	3.27425e+07	80.2574	0.0260965
2017-09-01	18.7073	1.2752	1.68272	3.2949e+07	79.9611	0.0263008
2017-10-01	10.3046	0.652985	1.67662	3.31539e+07	79.6816	0.0265135
2017-11-01	22.2288	0.571265	1.67035	3.33571e+07	79.4189	0.0267345
2017-12-01	12.6856	0.653785	1.66391	3.35586e+07	79.1729	0.026964
2018-01-01	17.6823	0.572634	1.65928	3.38269e+07	78.7507	0.0251491
2018-02-01	10.4612	0.3832	1.65241	3.40223e+07	78.5464	0.0254815
2018-03-01	24.1931	0.776807	1.64528	3.42131e+07	78.367	0.0259085
2018-04-01	19.6726	0.678211	1.6379	3.43994e+07	78.2125	0.02643
2018-05-01	31.7676	1.39661	1.63026	3.45812e+07	78.0829	0.027046
2018-06-01	15.3286	0.838545	1.62236	3.47585e+07	77.9781	0.0277565
2018-07-01	22.5391	0.582411	1.61421	3.49312e+07	77.8982	0.0285616
2018-08-01	19.3018	0.66365	1.60581	3.50994e+07	77.8433	0.0294613
2018-09-01	15.5341	0.568845	1.59715	3.52631e+07	77.8132	0.0304554
2018-10-01	23.6572	0.713165	1.58823	3.54223e+07	77.808	0.0315441
2018-11-01	18.9174	0.552005	1.57905	3.55769e+07	77.8276	0.0327274
2018-12-01	35.1658	0.540791	1.56963	3.5727e+07	77.8722	0.0340052
2019-01-01	13.8907	0.872265	1.55437	3.5949e+07	77.9968	0.0428034
2019-02-01	15.3471	0.998363	1.54466	3.60869e+07	78.0888	0.0439587
2019-03-01	11.7085	0.578202	1.53493	3.6217e+07	78.2034	0.0448969
2019-04-01	28.1926	0.414874	1.52518	3.63394e+07	78.3406	0.0456181
2019-05-01	28.7832	0.835696	1.51541	3.64541e+07	78.5003	0.0461222
2019-06-01	17.6783	0.951374	1.50561	3.6561e+07	78.6826	0.0464093
2019-07-01	29.0756	0.662879	1.4958	3.66602e+07	78.8874	0.0464794
2019-08-01	14.0468	1.13671	1.48596	3.67517e+07	79.1149	0.0463324
2019-09-01	24.3933	0.496423	1.4761	3.68354e+07	79.3649	0.0459684
2019-10-01	29.4345	0.517093	1.46621	3.69114e+07	79.6374	0.0453873
2019-11-01	24.1849	0.444104	1.45631	3.69797e+07	79.9326	0.0445892
2019-12-01	23.6269	0.556085	1.44638	3.70402e+07	80.2503	0.043574
2020-01-01	33.7189	0.895522	1.44145	3.66369e+07	82.2181	0.0351253
2020-02-01	40.7687	1.03516	1.43127	3.67011e+07	82.5126	0.0339788
2020-03-01	30.6469	0.933594	1.42085	3.67767e+07	82.7615	0.0329181
2020-04-01	26.1276	0.923123	1.4102	3.68637e+07	82.9646	0.0319432
2020-05-01	26.3488	1.08444	1.39932	3.69621e+07	83.122	0.0310539
2020-06-01	13.9761	0.688179	1.38821	3.7072e+07	83.2337	0.0302505
2020-07-01	13.6748	0.886132	1.37686	3.71932e+07	83.2997	0.0295327
2020-08-01	26.2423	0.556984	1.36528	3.73259e+07	83.3199	0.0289008
2020-09-01	24.1854	0.686055	1.35347	3.747e+07	83.2945	0.0283545
2020-10-01	19.8154	0.267945	1.34142	3.76254e+07	83.2233	0.027894
2020-11-01	20.2374	0.402745	1.32914	3.77923e+07	83.1064	0.0275193
2020-12-01	29.7195	0.479505	1.31663	3.79706e+07	82.9438	0.0272303
2021-01-01	11.2655	0.516425	1.28682	3.82732e+07	81.5079	0.0276282
2021-02-01	7.39633	0.552935	1.27456	3.84696e+07	81.3054	0.0274855
2021-03-01	15.3309	0.756789	1.26278	3.86726e+07	81.1086	0.0274033
2021-04-01	16.0631	0.58309	1.25149	3.88823e+07	80.9176	0.0273817
2021-05-01	16.5708	0.44517	1.24068	3.90987e+07	80.7324	0.0274205
2021-06-01	10.9551	0.551876	1.23035	3.93217e+07	80.553	0.0275199
2021-07-01	15.5587	0.461184	1.22051	3.95515e+07	80.3794	0.0276798
2021-08-01	18.1884	0.485665	1.21114	3.97879e+07	80.2116	0.0279002
2021-09-01	13.7709	0.68323	1.20227	4.00309e+07	80.0496	0.0281812
2021-10-01	28.2583	0.578807	1.19387	4.02806e+07	79.8933	0.0285227
2021-11-01	20.9088	0.503492	1.18596	4.0537e+07	79.7429	0.0289247
2021-12-01	14.801	0.625501	1.17853	4.08001e+07	79.5982	0.0293872
2022-01-01	20.0706	0.594664	1.17159	4.10699e+07	79.4593	0.0299102
2022-02-01	23.9449	1.24692	1.16513	4.13463e+07	79.3262	0.0304938
2022-03-01	36.3004	1.82614	1.15915	4.16294e+07	79.1989	0.0311379
2022-04-01	18.9864	1.07527	1.15365	4.19191e+07	79.0774	0.0318425
2022-05-01	22.7942	1.0245	1.14864	4.22155e+07	78.9616	0.0326077
2022-06-01	20.2766	0.987654	1.14412	4.25186e+07	78.8517	0.0334333
2022-07-01	18.6093	0.8302	1.14007	4.28284e+07	78.7475	0.0343195
2022-08-01	18.8034	1.35588	1.13651	4.31448e+07	78.6491	0.0352662
2022-09-01	25.9889	1.26011	1.13343	4.34679e+07	78.5565	0.0362735
